# Supplementary material for: Evaluation of Metabolic and Cardiovascular Risk Measured by Laboratory Biomarkers and Cardiopulmonary Exercise Test in Children and Adolescents Recovered from Brain Tumors: The CARMEP Study
Source: Cancers (Basel). 2024 Jan 11;16(2):324. doi: 10.3390/cancers16020324 (PMC10813808; doi:10.3390/cancers16020324)
Supplement: Supplementary file 1 [file cancers-16-00324-s001.zip]

Archive with 1 entries (1 files):
- cancers-2775915-supplementary.pdf
